# Supplementary material for: Association of Cognitive Impairment with Reduced Health-Related Quality of Life and Depression Among Survivors of Thrombotic Thrombocytopenic Purpura
Source: Hematol Rep. 2025 Sep 27;17(5):51. doi: 10.3390/hematolrep17050051 (PMC12564109; doi:10.3390/hematolrep17050051)
Supplement: Supplementary file 1 [file hematolrep-17-00051-s001.zip]

Archive with 1 entries (1 files):
- hematolrep-3735473-supplementary.pdf
